# Supplementary material for: Predicting genes associated with RNA methylation pathways using machine learning
Source: Commun Biol. 2022 Aug 25;5:868. doi: 10.1038/s42003-022-03821-y (PMC9411552; doi:10.1038/s42003-022-03821-y)
Supplement: Supplementary file 3 — Supplementary Data 1-5 [file 42003_2022_3821_MOESM3_ESM.xlsx]

## Sheet: S Data 1
Supplementary Data 1. Known RNA methyltransferases and related proteins used as positive set (Class 1).
HGNC symbol	Approved name	HGNC ID	NCBI gene ID	Ensembl	UCSC gene ID	RefSeq accession	Location	Modification	Synonyms
ALKBH8	alkB homolog 8, tRNA methyltransferase	HGNC:25189	91801	ENSG00000137760	uc009yxp.4	NM_138775	11q22.3	mchm5U, mcm5s2U, mcm5U, mcm5Um
BCDIN3D	BCDIN3 domain containing RNA methyltransferase	HGNC:27050	144233	ENSG00000186666	uc001rvh.4	NM_181708	12q13.12	mm(pN)
BMT2	base methyltransferase of 25S rRNA 2 homolog	HGNC:26475	154743	ENSG00000164603	uc003vgo.2	NM_152556	7q31.1		C7orf60
BUD23	BUD23 rRNA methyltransferase and ribosome maturation factor	HGNC:16405	114049	ENSG00000071462	uc003tyt.4	NM_001202560	7q11.23	m7G	WBSCR22
CBLL1	Cbl proto-oncogene like 1	HGNC:21225	79872	ENSG00000105879	uc003veq.4	NM_024814	7q22.3
CDK5RAP1	CDK5 regulatory subunit associated protein 1	HGNC:15880	51654	ENSG00000101391	uc002wyz.5	NM_016408	20q11.21	ms2i6A
CDKAL1	CDK5 regulatory subunit associated protein 1 like 1	HGNC:21050	54901	ENSG00000145996	uc003ndd.3	NM_017774	6p22.3	ms2t6A
CEBPZ	CCAAT enhancer binding protein zeta	HGNC:24218	10153	ENSG00000115816	uc002rpz.5	NM_005760	2p22.2
CMTR1	cap methyltransferase 1	HGNC:21077	23070	ENSG00000137200		NM_015050	6p21.2	m7GpppNm
CMTR2	cap methyltransferase 2	HGNC:25635	55783	ENSG00000180917		NM_018348	16q22.2	m7GpppNmNm
DIMT1	DIMT1 rRNA methyltransferase and ribosome maturation factor	HGNC:30217	27292	ENSG00000086189	uc003jta.4	NM_014473	5q12.1	m6,6A
EMG1	EMG1 N1-specific pseudouridine methyltransferase	HGNC:16912	10436	ENSG00000126749	uc031ysa.2	NM_006331	12p13.31
FBL	fibrillarin	HGNC:3599	2091	ENSG00000105202	uc002omn.4	NM_001436	19q13.2	Xm
FBLL1	fibrillarin like 1	HGNC:35458	345630	ENSG00000188573	uc011dep.3	NM_001355274	5q34
FDXACB1	ferredoxin-fold anticodon binding domain containing 1	HGNC:25110	91893	ENSG00000255561	uc001pmc.5	NM_138378	11q23.1
FMR1	fragile X mental retardation 1	HGNC:3775	2332	ENSG00000102081	uc010nst.4	NM_002024	Xq27.3
FTSJ1	FtsJ RNA 2'-O-methyltransferase 1	HGNC:13254	24140	ENSG00000068438	uc004djo.3	NM_001282157	Xp11.23	Cm,Um,Gm, f5Cm, hm5Cm, mcm5Um
FTSJ3	FtsJ RNA 2'-O-methyltransferase 3	HGNC:17136	117246	ENSG00000108592	uc002jca.3	NM_017647	17q23.3	m
HENMT1	HEN methyltransferase 1	HGNC:26400	113802	ENSG00000162639	uc001dvu.5	NM_144584	1p13.3
HSD17B10	hydroxysteroid 17-beta dehydrogenase 10	HGNC:4800	3028	ENSG00000072506	uc004dsl.2	NM_004493	Xp11.22	m1G,m1A
LARP7	La ribonucleoprotein 7, transcriptional regulator	HGNC:24912	51574	ENSG00000174720	uc003iay.5	NM_016648	4q25
LCMT2	leucine carboxyl methyltransferase 2	HGNC:17558	9836	ENSG00000168806	uc001zrg.4	NM_014793	15q15.3	o2Yw, yW
MEPCE	methylphosphate capping enzyme	HGNC:20247	56257	ENSG00000146834	uc003uuw.3	NM_001194990	7q22.1	m7Gpp(pN)
METTL1	methyltransferase like 1	HGNC:7030	4234	ENSG00000037897	uc010ssd.3	NM_005371	12q14.1	m7G
METTL14	methyltransferase like 14	HGNC:29330	57721	ENSG00000145388	uc003icf.4	NM_020961	4q26
METTL15	methyltransferase like 15	HGNC:26606	196074	ENSG00000169519	uc001msh.3	NM_152636	11p14.1
METTL16	methyltransferase like 16	HGNC:28484	79066	ENSG00000127804	uc002fut.4	NM_024086	17p13.3
METTL2A	methyltransferase like 2A	HGNC:25755	339175	ENSG00000087995	uc002izv.3	NM_181725	17q23.2
METTL2B	methyltransferase like 2B	HGNC:18272	55798	ENSG00000165055	uc003vnf.3	NM_018396	7q32.1
METTL3	methyltransferase like 3	HGNC:17563	56339	ENSG00000165819	uc001wbc.4	NM_019852	14q11.2	m6A
METTL4	methyltransferase like 4	HGNC:24726	64863	ENSG00000101574	uc002klh.5	NM_022840	18p11.32	m6Am
METTL5	methyltransferase like 5	HGNC:25006	29081	ENSG00000138382	uc002ufp.4	NM_014168	2q31.1
METTL6	methyltransferase like 6	HGNC:28343	131965	ENSG00000206562	uc062hcc.1	NM_152396	3p25.1	m3C
METTL7A	methyltransferase like 7A	HGNC:24550	25840	ENSG00000185432	uc058nys.1	NM_014033	12q13.12
METTL7B	methyltransferase like 7B	HGNC:28276	196410	ENSG00000170439	uc010spr.3	NM_152637	12q13.2
METTL8	methyltransferase like 8	HGNC:25856	79828	ENSG00000123600	uc032ojq.2	NM_024770	2q31.1
MRM1	mitochondrial rRNA methyltransferase 1	HGNC:26202	79922	ENSG00000278619	uc032ggy.3	NM_024864	17q12	Gm
MRM2	mitochondrial rRNA methyltransferase 2	HGNC:16352	29960	ENSG00000122687	uc003slm.3	NM_013393	7p22.3	Um	FTSJ2
MRM3	mitochondrial rRNA methyltransferase 3	HGNC:18485	55178	ENSG00000171861	uc002frw.4	NM_018146	17p13.3	Gm	RNMTL1
MTERF4	mitochondrial transcription termination factor 4	HGNC:28785	130916	ENSG00000122085		NM_182501	2q37.3
NOP2	NOP2 nucleolar protein	HGNC:7867	4839	ENSG00000111641	uc058kgw.1	NM_006170	12p13.31
NSUN2	NOP2/Sun RNA methyltransferase 2	HGNC:25994	54888	ENSG00000037474	uc003jdu.4	NM_017755	5p15.31	m5C
NSUN3	NOP2/Sun RNA methyltransferase 3	HGNC:26208	63899	ENSG00000178694	uc003drl.2	NM_022072	3q11.2	f5C
NSUN4	NOP2/Sun RNA methyltransferase 4	HGNC:31802	387338	ENSG00000117481	uc001cpr.3	NM_199044	1p33	m5C
NSUN5	NOP2/Sun RNA methyltransferase 5	HGNC:16385	55695	ENSG00000130305	uc011kev.4	NM_148956	7q11.23
NSUN6	NOP2/Sun RNA methyltransferase 6	HGNC:23529	221078	ENSG00000241058	uc010qcp.2	NM_182543	10p12.31	m5C
NSUN7	NOP2/Sun RNA methyltransferase family member 7	HGNC:25857	79730	ENSG00000179299	uc003gvj.4	NM_024677	4p14
PCIF1	PDX1 C-terminal inhibiting factor 1	HGNC:16200	63935	ENSG00000100982	uc002xqs.4	NM_022104	20q13.12
PRORP	protein only RNase P catalytic subunit	HGNC:19958	9692	ENSG00000100890	uc001wsy.3	NM_014672	14q13.2		KIAA0391
RAMAC	RNA guanine-7 methyltransferase activating subunit	HGNC:31022	83640	ENSG00000169612	uc002bjl.3	NM_031452	15q25.2
RBM15	RNA binding motif protein 15	HGNC:14959	64783	ENSG00000162775	uc021orn.2	NM_022768	1p13.3
RBM15B	RNA binding motif protein 15B	HGNC:24303	29890	ENSG00000259956	uc003dbd.4	NM_013286	3p21.2
RNGTT	RNA guanylyltransferase and 5'-phosphatase	HGNC:10073	8732	ENSG00000111880	uc003pmr.4	NM_003800	6q15	m7Gpp(pN)
RNMT	RNA guanine-7 methyltransferase	HGNC:10075	8731	ENSG00000101654	uc002ksl.2	NM_003799	18p11.21	m7Gpp(pN)
RRNAD1	ribosomal RNA adenine dimethylase domain containing 1	HGNC:24273	51093	ENSG00000143303	uc001fpu.4	NM_015997	1q23.1
RSAD1	radical S-adenosyl methionine domain containing 1	HGNC:25634	55316	ENSG00000136444	uc002iqw.2	NM_018346	17q21.33
SPOUT1	SPOUT domain containing methyltransferase 1	HGNC:26933	51490	ENSG00000198917	uc004bwd.3	NM_016390	9q34.11		C9orf114
TARBP1	TAR (HIV-1) RNA binding protein 1	HGNC:11568	6894	ENSG00000059588	uc001hwd.3	NM_005646	1q42.2	Gm
TFB1M	transcription factor B1, mitochondrial	HGNC:17037	51106	ENSG00000029639	uc003qqj.5	NM_001350501	6q25.3	m6,6A
TFB2M	transcription factor B2, mitochondrial	HGNC:18559	64216	ENSG00000162851	uc001ibn.4	NM_022366	1q44
TGS1	trimethylguanosine synthase 1	HGNC:17843	96764	ENSG00000137574	uc003xsj.5	NM_024831	8q12.1	m2,2,7Gpp(pN)
THADA	THADA armadillo repeat containing	HGNC:19217	63892	ENSG00000115970	uc002rsx.4	NM_022065	2p21
THUMPD2	THUMP domain containing 2	HGNC:14890	80745	ENSG00000138050	uc002rru.3	NM_025264	2p22.1
THUMPD3	THUMP domain containing 3	HGNC:24493	25917	ENSG00000134077	uc003brn.5	NM_015453	3p25.3
TRDMT1	tRNA aspartic acid methyltransferase 1	HGNC:2977	1787	ENSG00000107614	uc001iop.4	NM_004412	10p13	m5C
TRIT1	tRNA isopentenyltransferase 1	HGNC:20286	54802	ENSG00000043514	uc057fcv.1	NM_017646	1p34.2	i6A
TRMO	tRNA methyltransferase O	HGNC:30967	51531	ENSG00000136932		NM_016481	9q22.33	m6t6A	C9orf156
TRMT1	tRNA methyltransferase 1	HGNC:25980	55621	ENSG00000104907	uc060ugy.1	NM_017722	19p13.13	m2,2G
TRMT10A	tRNA methyltransferase 10A	HGNC:28403	93587	ENSG00000145331	uc003hva.5	NM_152292	4q23	m1G
TRMT10B	tRNA methyltransferase 10B	HGNC:26454	158234	ENSG00000165275	uc004aai.5	NM_144964	9p13.2	m1G
TRMT10C	tRNA methyltransferase 10C, mitochondrial RNase P subunit	HGNC:26022	54931	ENSG00000174173	uc003duz.5	NM_017819	3q12.3	m1G,m1A
TRMT11	tRNA methyltransferase 11 homolog	HGNC:21080	60487	ENSG00000066651	uc003qam.4	NM_021820	6q22.32
TRMT112	tRNA methyltransferase subunit 11-2	HGNC:26940	51504	ENSG00000173113	uc001nzt.5	NM_016404	11q13.1	m7G
TRMT12	tRNA methyltransferase 12 homolog	HGNC:26091	55039	ENSG00000183665	uc003yra.5	NM_017956	8q24.13	o2Yw, yW
TRMT13	tRNA methyltransferase 13 homolog	HGNC:25502	54482	ENSG00000122435	uc001dsv.4	NM_019083	1p21.2
TRMT1L	tRNA methyltransferase 1 like	HGNC:16782	81627	ENSG00000121486	uc001grf.5	NM_030934	1q25.3
TRMT2A	tRNA methyltransferase 2 homolog A	HGNC:24974	27037	ENSG00000099899	uc002zrk.3	NM_022727	22q11.21	m5U
TRMT2B	tRNA methyltransferase 2 homolog B	HGNC:25748	79979	ENSG00000188917	uc004egq.4	NM_024917	Xq22.1
TRMT44	tRNA methyltransferase 44 homolog	HGNC:26653	152992	ENSG00000155275	uc003glg.3	NM_152544	4p16.1	Um
TRMT5	tRNA methyltransferase 5	HGNC:23141	57570	ENSG00000126814	uc001xff.5	NM_020810	14q23.1	m1G, m1I
TRMT6	tRNA methyltransferase 6	HGNC:20900	51605	ENSG00000089195	uc002wmh.3	NM_001281467	20p12.3	m1A
TRMT61A	tRNA methyltransferase 61A	HGNC:23790	115708	ENSG00000166166	uc001yng.4	NM_152307	14q32	m1A
TRMT61B	tRNA methyltransferase 61B	HGNC:26070	55006	ENSG00000171103	uc002rmm.5	NM_017910	2p23.2	m1A
TRMT9B	tRNA methyltransferase 9B (putative)	HGNC:26725	57604	ENSG00000250305	uc010lsq.4	NM_001099677	8p22		KIAA1456
TRMU	tRNA 5-methylaminomethyl-2-thiouridylate methyltransferase	HGNC:25481	55687	ENSG00000100416	uc003bhp.4	NM_018006	22q13.31	tm5s2
TYW3	tRNA-yW synthesizing protein 3 homolog	HGNC:24757	127253	ENSG00000162623	uc001dgn.4	NM_138467	1p31.1
VIRMA	vir like m6A methyltransferase associated	HGNC:24500	25962	ENSG00000164944	uc003ygo.3	NM_015496	8q22.1		KIAA1429
WDR4	WD repeat domain 4	HGNC:12756	10785	ENSG00000160193	uc002zci.5	NM_001260474	21q22.3
WDR6	WD repeat domain 6	HGNC:12758	11180	ENSG00000178252	uc062jnu.1	NM_001320546	3p21.31	Cm, Gm,f5Cm, hm5Cm
WTAP	WT1 associated protein	HGNC:16846	9589	ENSG00000146457	uc003qsl.6	NM_152857	6q25.3
ZC3H13	zinc finger CCCH-type containing 13	HGNC:20368	23091	ENSG00000123200	uc001vas.3	NM_015070	13q14.13
ZCCHC4	zinc finger CCHC-type containing 4	HGNC:22917	29063	ENSG00000168228	uc003grl.5	NM_001318148	4p15.2

## Sheet: S Data 2
		Supplementary Data 2. Gene-feature omics datasets used in machine learning analyses (source Harmonizome).
Dataset	Description	Measurement	Association	Category	Resource	Genes	Attributes	Associations
BioGPS Human Cell Type and Tissue Gene Expression Profiles Dataset	mRNA expression profiles for human tissues and cell types	Gene expression by microarray	Gene-cell type or tissue associations by differential expression of gene across cell types and tissues	Transcriptomics	BioGPS	16379	84 cell type or tissues	205445 gene-cell type or tissue associations
GTEx Tissue Gene Expression Profiles Dataset	mRNA expression profiles for tissues	Gene expression by RNA-seq	Gene-tissue associations by differential expression of gene across tissues	Transcriptomics	Genotype Tissue Expression	25557	29 tissues	112583 gene-tissue associations
GTEx Tissue Sample Gene Expression Profiles Dataset	mRNA expression profiles for tissue samples	Gene expression by RNA-seq	Gene-tissue sample associations by differential expression of gene across tissue samples	Transcriptomics	Genotype Tissue Expression	19247	2918 tissue samples	8421199 gene-tissue sample associations
HPA Cell Line Gene Expression Profiles Dataset	mRNA expression profiles for cell lines	Gene expression by RNA-seq	Gene-cell line associations by differential expression of gene across cell lines	Transcriptomics	Human Protein Atlas	15372	43 cell lines	102943 gene-cell line associations
HPA Tissue Gene Expression Profiles Dataset	mRNA expression profiles for tissues	Gene expression by RNA-seq	Gene-tissue associations by differential expression of gene across tissues	Transcriptomics	Human Protein Atlas	17423	31 tissues	81082 gene-tissue associations
HPA Tissue Sample Gene Expression Profiles Dataset	mRNA expression profiles for tissue samples	Gene expression by RNA-seq	Gene-tissue sample associations by differential expression of gene across tissue samples	Transcriptomics	Human Protein Atlas	16657	121 tissue samples	303267 gene-tissue sample associations
GO Biological Process Annotations Dataset	Curated annotations of genes with biological processes	Association by literature curation	Gene-biological process associations from curated gene annotations	Structural or functional annotations	Gene Ontology	15717	13212 biological processs	969303 gene-biological process associations
GO Molecular Function Annotations Dataset	Curated annotations of genes with molecular functions	Association by literature curation	Gene-molecular function associations from curated gene annotations	Structural or functional annotations	Gene Ontology	15777	4162 molecular functions	223181 gene-molecular function associations
InterPro Predicted Protein Domain Annotations Dataset	Protein domains predicted for gene products based on sequence similarity to known domain signatures	Association by computational motif search	Protein-protein domain associations by sequence similarity to domain signatures	Structural or functional annotations	InterPro	18002	11015 protein domains	62614 gene-protein domain associations
KEGG Pathways Dataset	Sets of proteins participating in pathways	Association by literature curation	Protein-pathway associations from curated pathways	Structural or functional annotations	Kyoto Encyclopedia of Genes and Genomes	3947	200 pathways	9324 gene-pathway associations
Reactome Pathways Dataset	Sets of proteins participating in pathways	Association by literature curation	Protein-pathway associations from curated pathways	Structural or functional annotations	Reactome	7535	1638 pathways	83680 gene-pathway associations
TISSUES Curated Tissue Protein Expression Evidence Scores Dataset	Protein tissue expression evidence scores by manual literature curation	Association by literature curation	Protein-tissue associations by integrating evidence from manual literature curation	Proteomics	TISSUES	16215	643 tissues	357442 gene-tissue associations
HPA Tissue Protein Expression Profiles Dataset	Semiquantitative protein expression profiles for tissues	Protein expression by immunohistochemistry	Protein-tissue associations by differential expression of protein across tissues	Proteomics	Human Protein Atlas	15704	44 tissues	138576 gene-tissue associations
Hub Proteins Protein-Protein Interactions Dataset	Sets of proteins interacting with hub proteins	Association by data aggregation	Protein-hub protein associations from aggregated protein-protein interaction data	Physical interactions	Hub Proteins	9362	289 hub proteins	58320 gene-hub protein association
Pathway Commons Protein-Protein Interactions Dataset	Protein-protein interactions from low-throughput or high-throughput studies aggregated by Pathway Commons from the following databases: Reactome, NCI Pathways, PhosphoSite, HumanCyc, HPRD, PANTHER, DIP, BioGRID, IntAct, BIND, Transfac, MiRTarBase, Drugbank, Recon X, Comparative Toxicogenomics Database, and KEGG	Association by data aggregation	Protein-protein associations from low-throughput or high-throughput protein-protein interaction data	Physical interactions	Pathway Commons	15747	15747 interacting proteins	3527164 gene-interacting protein associations

## Sheet: S Data 3
Supplementary Data 3. Highly informative features based on models trained on the reduced feature set, and their frequency in the top100 features across all models of the classifier ensemble.
Data source	Feature ID	Tissue (if applicable)	Nb Sets	Frequency
PathCommons_PPI	NRF1		233	80.9028
PathCommons_PPI	UBC		193	67.0139
GTEx_SampleGene	GTEX-RVPV-0006-SM-2TF6Q	Whole Blood	172	59.7222
HPA_TissueSample	pancreas_6b	Pancreas	170	59.0278
GTEx_SampleGene	GTEX-WYJK-0005-SM-3NMA1	Whole Blood	169	58.6806
GTEx_SampleGene	GTEX-WRHU-1226-SM-4E3IJ	Heart - Left Ventricle	155	53.8194
HPA_TissueGene	lymph_node	Lymph Node	152	52.7778
HPA_TissueSample	lymphnode_5a	Lymph Node	144	50
HPA_TissueSample	lymphnode_4b	Lymph Node	139	48.2639
GTEx_SampleGene	GTEX-T5JW-0008-SM-4DM5X	Cells - Cultured fibroblasts	137	47.5694
GTEx_SampleGene	GTEX-XLM4-0004-SM-4AT5I	Cells - EBV-transformed lymphocytes	133	46.1806
BioGPS	CD19+_BCells(neg._sel.)	B Cells	132	45.8333
GTEx_SampleGene	GTEX-RVPU-0005-SM-2TF6L	Whole Blood	129	44.7917
GTEx_SampleGene	GTEX-NFK9-0726-SM-2HMJW	Thyroid	128	44.4444
HPA_TissueGene	pancreas	Pancreas	126	43.75
GTEx_SampleGene	GTEX-XBEC-1326-SM-4AT69	Heart - Left Ventricle	125	43.4028
GTEx_SampleGene	GTEX-OHPN-0011-R4A-SM-2I5FD	Brain - Amygdala	122	42.3611
GTEx_SampleGene	GTEX-VUSG-0003-SM-3NMDK	Cells - EBV-transformed lymphocytes	121	42.0139
GTEx_SampleGene	GTEX-T6MO-0003-SM-3NMAG	Cells - EBV-transformed lymphocytes	113	39.2361
GTEx_SampleGene	GTEX-Q2AI-0008-SM-48U2H	Cells - Cultured fibroblasts	112	38.8889
GTEx_SampleGene	GTEX-WFG7-0001-SM-3P61S	Cells - EBV-transformed lymphocytes	111	38.5417
GTEx_SampleGene	GTEX-WZTO-0426-SM-3NM99	Lung	111	38.5417
GTEx_SampleGene	GTEX-X62O-0008-SM-46MU5	Cells - Cultured fibroblasts	111	38.5417
TISSUES_curatProtein	BTO:0003091	Urogenital System	101	35.0694
GTEx_SampleGene	GTEX-S7SF-0008-SM-3NM8T	Cells - Cultured fibroblasts	100	34.7222
GTEx_SampleGene	GTEX-NL3H-0011-R1a-SM-48TDJ	Brain - Hippocampus	98	34.0278
TISSUES_curatProtein	BTO:0000000		96	33.3333
PathCommons_PPI	HNF4A		94	32.6389
BioGPS	CD8+_Tcells	T Cells	93	32.2917
TISSUES_curatProtein	BTO:0000081	Reproductive System	90	31.25
TISSUES_curatProtein	BTO:0000042		89	30.9028
BioGPS	CD34+		88	30.5556
GTEx_SampleGene	GTEX-S4UY-0008-SM-3NM8H	Cells - Cultured fibroblasts	88	30.5556
GTEx_SampleGene	GTEX-UJMC-0326-SM-3GAE2	Thyroid	86	29.8611
GTEx_SampleGene	GTEX-XGQ4-0008-SM-4AT3Z	Cells - Cultured fibroblasts	86	29.8611
BioGPS	CD105+_Endothelial		85	29.5139
GTEx_SampleGene	GTEX-WYVS-1726-SM-3NMAY	Breast - Mammary Tissue	85	29.5139
HPA_CellLineGene	karpas707		81	28.125
GTEx_SampleGene	GTEX-WZTO-0006-SM-3NM9T	Whole Blood	80	27.7778
GTEx_SampleGene	GTEX-S3XE-0006-SM-3K2AA	Whole Blood	78	27.0833
GTEx_SampleGene	GTEX-TML8-0001-SM-3NMAF	Cells - EBV-transformed lymphocytes	78	27.0833
GTEx_SampleGene	GTEX-X638-0003-SM-47JZ1	Cells - EBV-transformed lymphocytes	77	26.7361
GTEx_SampleGene	GTEX-NL3H-0011-R7a-SM-2I3G5	Brain - Putamen (basal ganglia)	76	26.3889
GTEx_SampleGene	GTEX-QDVJ-0008-SM-48U2E	Cells - Cultured fibroblasts	76	26.3889
GTEx_SampleGene	GTEX-UPK5-0003-SM-3NMDI	Cells - EBV-transformed lymphocytes	75	26.0417
HPA_TissueSample	testis_7a	Testis	75	26.0417
GTEx_SampleGene	GTEX-QCQG-0006-SM-2S1OW	Whole Blood	73	25.3472
PathCommons_PPI	EFTUD2		73	25.3472
GTEx_SampleGene	GTEX-NL4W-0006-SM-2I3GH	Whole Blood	72	25
HPA_CellLineGene	u698		72	25
GTEx_SampleGene	GTEX-S7PM-0008-SM-3NM9Q	Cells - Cultured fibroblasts	71	24.6528
GTEx_SampleGene	GTEX-U3ZN-0326-SM-3DB86	Thyroid	71	24.6528
GTEx_SampleGene	GTEX-XQ8I-0006-SM-4BOQ5	Whole Blood	71	24.6528
GTEx_SampleGene	GTEX-X4XX-0926-SM-46MV7	Thyroid	70	24.3056
HPA_TissueGene	tonsil	Tonsil	70	24.3056
GTEx_SampleGene	GTEX-S4P3-0008-SM-3NM8R	Cells - Cultured fibroblasts	69	23.9583
GTEx_SampleGene	GTEX-S4Q7-0006-SM-3K2AT	Whole Blood	67	23.2639
GTEx_SampleGene	GTEX-WHSB-1826-SM-3TW8M	Muscle - Skeletal	67	23.2639
PathCommons_PPI	BCLAF1		67	23.2639
GTEx_SampleGene	GTEX-UPIC-0226-SM-3GADO	Thyroid	65	22.5694
GTEx_SampleGene	GTEX-WOFL-0006-SM-3TW8K	Whole Blood	65	22.5694
GTEx_SampleGene	GTEX-X261-0011-R7A-SM-4E3JJ	Brain - Putamen (basal ganglia)	65	22.5694
HPA_TissueSample	testis_7e	Testis	65	22.5694
GTEx_SampleGene	GTEX-RVPU-0011-R1A-SM-2XCAI	Brain - Hippocampus	64	22.2222
GTEx_SampleGene	GTEX-S341-0006-SM-3NM8D	Whole Blood	64	22.2222
GTEx_SampleGene	GTEX-T6MN-0002-SM-3NMAH	Cells - EBV-transformed lymphocytes	63	21.875
GTEx_SampleGene	GTEX-NFK9-0006-SM-3GACS	Whole Blood	62	21.5278
GTEx_SampleGene	GTEX-P44H-0006-SM-2XCFB	Whole Blood	62	21.5278
GTEx_SampleGene	GTEX-UPIC-1526-SM-4IHLU	Uterus	62	21.5278
GTEx_SampleGene	GTEX-POMQ-0008-SM-48TE7	Cells - Cultured fibroblasts	61	21.1806
GTEx_SampleGene	GTEX-VUSH-0004-SM-3P61T	Cells - EBV-transformed lymphocytes	61	21.1806
GTEx_SampleGene	GTEX-X8HC-0726-SM-46MWG	Thyroid	61	21.1806
GTEx_SampleGene	GTEX-QESD-0006-SM-2I5G6	Whole Blood	60	20.8333
GTEx_SampleGene	GTEX-S4P3-0006-SM-3K2AW	Whole Blood	60	20.8333
HPA_TissueProtein	rectum	Rectum	60	20.8333
PathCommons_PPI	NOP56		60	20.8333
GTEx_SampleGene	GTEX-T5JC-0001-SM-3NMAK	Cells - EBV-transformed lymphocytes	59	20.4861
GTEx_SampleGene	GTEX-X585-0002-SM-46MVA	Cells - EBV-transformed lymphocytes	59	20.4861
GTEx_SampleGene	GTEX-WHSE-0126-SM-3NMBT	Skin - Not Sun Exposed (Suprapubic)	58	20.1389
PathCommons_PPI	RPS9		58	20.1389
GTEx_SampleGene	GTEX-RTLS-0006-SM-2TF58	Whole Blood	57	19.7917
GTEx_SampleGene	GTEX-T2IS-0426-SM-32QPE	Heart - Left Ventricle	57	19.7917
GTEx_SampleGene	GTEX-UPIC-0926-SM-4IHLV	Liver	57	19.7917
TISSUES_curatProtein	BTO:0001489	Whole Body	57	19.7917
GTEx_SampleGene	GTEX-RWS6-0326-SM-2XCAP	Heart - Left Ventricle	56	19.4444
PathCommons_PPI	RPL7A		56	19.4444
HPA_TissueSample	tonsil_8b1	Tonsil	55	19.0972
HPA_TissueSample	skeletalmuscle_d	Muscle - Skeletal	54	18.75
HPA_TissueSample	testis_7b	Testis	54	18.75
GTEx_SampleGene	GTEX-PVOW-1626-SM-48TC9	Esophagus - Mucosa	53	18.4028
GTEx_SampleGene	GTEX-WFON-0001-SM-3P61W	Cells - EBV-transformed lymphocytes	53	18.4028
GTEx_SampleGene	GTEX-XGQ4-0005-SM-4AT5U	Whole Blood	53	18.4028
HPA_TissueSample	testis_4a	Testis	53	18.4028
PathCommons_PPI	RPS13		53	18.4028
GTEx_SampleGene	GTEX-TSE9-2626-SM-4DXV2	Uterus	52	18.0556
TISSUES_curatProtein	BTO:0000534	Gonad	52	18.0556
GTEx_SampleGene	GTEX-U8T8-0008-SM-4DXSP	Cells - Cultured fibroblasts	51	17.7083
HPA_TissueSample	pancreas_6a	Pancreas	51	17.7083
GTEx_SampleGene	GTEX-P78B-0008-SM-48TE1	Cells - Cultured fibroblasts	50	17.3611
GTEx_SampleGene	GTEX-SIU7-0001-SM-3NMAW	Cells - EBV-transformed lymphocytes	50	17.3611
				0

## Sheet: S Data 4
Supplementary Data 4. Top 100 gene predictions based on the GB model ensemble of the full feature set.
Gene	Mean Prob	UniProt Entry	Entry Name	Gene Names	Protein Names
METTL13	0.943788	Q8N6R0	EFNMT_HUMAN	EEF1AKNMT KIAA0859 METTL13 CGI-01	eEF1A lysine and N-terminal methyltransferase (eEF1A-KNMT) (Methyltransferase-like protein 13) [Includes: eEF1A lysine methyltransferase (EC 2.1.1.-); eEF1A N-terminal methyltransferase (EC 2.1.1.-)]
PRMT5	0.94293	O14744	ANM5_HUMAN	PRMT5 HRMT1L5 IBP72 JBP1 SKB1	Protein arginine N-methyltransferase 5 (PRMT5) (EC 2.1.1.320) (72 kDa ICln-binding protein) (Histone-arginine N-methyltransferase PRMT5) (Jak-binding protein 1) (Shk1 kinase-binding protein 1 homolog) (SKB1 homolog) (SKB1Hs) [Cleaved into: Protein arginine N-methyltransferase 5, N-terminally processed]
RRP8	0.940103	O43159	RRP8_HUMAN	RRP8 KIAA0409 NML hucep-1	Ribosomal RNA-processing protein 8 (EC 2.1.1.-) (Cerebral protein 1) (Nucleomethylin)
METTL18	0.93334	O95568	MET18_HUMAN	METTL18 ASTP2 C1orf156	Histidine protein methyltransferase 1 homolog (EC 2.1.1.-) (Arsenic-transactivated protein 2) (AsTP2) (Methyltransferase-like protein 18)
SETD2	0.933144	Q9BYW2	SETD2_HUMAN	SETD2 HIF1 HYPB KIAA1732 KMT3A SET2 HSPC069	Histone-lysine N-methyltransferase SETD2 (EC 2.1.1.359) (HIF-1) (Huntingtin yeast partner B) (Huntingtin-interacting protein 1) (HIP-1) (Huntingtin-interacting protein B) (Lysine N-methyltransferase 3A) (Protein-lysine N-methyltransferase SETD2) (EC 2.1.1.-) (SET domain-containing protein 2) (hSET2) (p231HBP)
RBBP5	0.929617	Q15291	RBBP5_HUMAN	RBBP5 RBQ3	Retinoblastoma-binding protein 5 (RBBP-5) (Retinoblastoma-binding protein RBQ-3)
SETDB1	0.929172	Q15047	SETB1_HUMAN	SETDB1 ESET KIAA0067 KMT1E	Histone-lysine N-methyltransferase SETDB1 (EC 2.1.1.366) (ERG-associated protein with SET domain) (ESET) (Histone H3-K9 methyltransferase 4) (H3-K9-HMTase 4) (Lysine N-methyltransferase 1E) (SET domain bifurcated 1)
PRDM15	0.929062	P57071	PRD15_HUMAN	PRDM15 C21orf83 ZNF298	PR domain zinc finger protein 15 (EC 2.1.1.-) (PR domain-containing protein 15) (Zinc finger protein 298)
SUZ12	0.927826	Q15022	SUZ12_HUMAN	SUZ12 CHET9 JJAZ1 KIAA0160	Polycomb protein SUZ12 (Chromatin precipitated E2F target 9 protein) (ChET 9 protein) (Joined to JAZF1 protein) (Suppressor of zeste 12 protein homolog)
SUV39H1	0.926963	O43463	SUV91_HUMAN	SUV39H1 KMT1A SUV39H	Histone-lysine N-methyltransferase SUV39H1 (EC 2.1.1.355) (Histone H3-K9 methyltransferase 1) (H3-K9-HMTase 1) (Lysine N-methyltransferase 1A) (Position-effect variegation 3-9 homolog) (Suppressor of variegation 3-9 homolog 1) (Su(var)3-9 homolog 1)
KRR1	0.926704	Q13601	KRR1_HUMAN	KRR1 HRB2	KRR1 small subunit processome component homolog (HIV-1 Rev-binding protein 2) (KRR-R motif-containing protein 1) (Rev-interacting protein 1) (Rip-1)
GART	0.92612	P22102	PUR2_HUMAN	GART PGFT PRGS	Trifunctional purine biosynthetic protein adenosine-3 [Includes: Phosphoribosylamine--glycine ligase (EC 6.3.4.13) (Glycinamide ribonucleotide synthetase) (GARS) (Phosphoribosylglycinamide synthetase); Phosphoribosylformylglycinamidine cyclo-ligase (EC 6.3.3.1) (AIR synthase) (AIRS) (Phosphoribosyl-aminoimidazole synthetase); Phosphoribosylglycinamide formyltransferase (EC 2.1.2.2) (5'-phosphorib…
SNRPD3	0.926112	P62318	SMD3_HUMAN	SNRPD3	Small nuclear ribonucleoprotein Sm D3 (Sm-D3) (snRNP core protein D3)
DIS3	0.922241	Q9Y2L1	RRP44_HUMAN	DIS3 KIAA1008 RRP44	Exosome complex exonuclease RRP44 (EC 3.1.13.-) (EC 3.1.26.-) (Protein DIS3 homolog) (Ribosomal RNA-processing protein 44)
SUV39H2	0.92212	Q9H5I1	SUV92_HUMAN	SUV39H2 KMT1B	Histone-lysine N-methyltransferase SUV39H2 (EC 2.1.1.355) (Histone H3-K9 methyltransferase 2) (H3-K9-HMTase 2) (Lysine N-methyltransferase 1B) (Suppressor of variegation 3-9 homolog 2) (Su(var)3-9 homolog 2)
WDR5	0.92187	P61964	WDR5_HUMAN	WDR5 BIG3	WD repeat-containing protein 5 (BMP2-induced 3-kb gene protein)
PRDM4	0.919986	Q9UKN5	PRDM4_HUMAN	PRDM4 PFM1	PR domain zinc finger protein 4 (EC 2.1.1.-) (PR domain-containing protein 4)
EXOSC2	0.919613	Q13868	EXOS2_HUMAN	EXOSC2 RRP4	Exosome complex component RRP4 (Exosome component 2) (Ribosomal RNA-processing protein 4)
PRMT1	0.918209	Q99873	ANM1_HUMAN	PRMT1 HMT2 HRMT1L2 IR1B4	Protein arginine N-methyltransferase 1 (EC 2.1.1.319) (Histone-arginine N-methyltransferase PRMT1) (Interferon receptor 1-bound protein 4)
SKIV2L2	0.917376	P42285	MTREX_HUMAN	MTREX DOB1 KIAA0052 MTR4 SKIV2L2	Exosome RNA helicase MTR4 (EC 3.6.4.13) (ATP-dependent RNA helicase DOB1) (ATP-dependent RNA helicase SKIV2L2) (Superkiller viralicidic activity 2-like 2) (TRAMP-like complex helicase)
UTP23	0.917308	Q9BRU9	UTP23_HUMAN	UTP23 C8orf53	rRNA-processing protein UTP23 homolog
FAM86A	0.917297	Q96G04	EF2KT_HUMAN	EEF2KMT FAM86A SB153	Protein-lysine N-methyltransferase EEF2KMT (EC 2.1.1.-) (eEF2-lysine methyltransferase) (eEF2-KMT)
RPP30	0.917165	P78346	RPP30_HUMAN	RPP30 RNASEP2	Ribonuclease P protein subunit p30 (RNaseP protein p30) (EC 3.1.26.5) (RNase P subunit 2)
EHMT1	0.917157	Q9H9B1	EHMT1_HUMAN	EHMT1 EUHMTASE1 GLP KIAA1876 KMT1D	Histone-lysine N-methyltransferase EHMT1 (EC 2.1.1.-) (Euchromatic histone-lysine N-methyltransferase 1) (Eu-HMTase1) (G9a-like protein 1) (GLP) (GLP1) (Histone H3-K9 methyltransferase 5) (H3-K9-HMTase 5) (Lysine N-methyltransferase 1D)
METTL17	0.916852	Q9H7H0	MET17_HUMAN	METTL17 METT11D1	Methyltransferase-like protein 17, mitochondrial (EC 2.1.1.-) (False p73 target gene protein) (Methyltransferase 11 domain-containing protein 1) (Protein RSM22 homolog, mitochondrial)
EXOSC9	0.916712	Q06265	EXOS9_HUMAN	EXOSC9 PMSCL1	Exosome complex component RRP45 (Autoantigen PM/Scl 1) (Exosome component 9) (P75 polymyositis-scleroderma overlap syndrome-associated autoantigen) (Polymyositis/scleroderma autoantigen 1) (Polymyositis/scleroderma autoantigen 75 kDa) (PM/Scl-75)
N6AMT2	0.916389	Q8WVE0	EFMT1_HUMAN	EEF1AKMT1 N6AMT2	EEF1A lysine methyltransferase 1 (EC 2.1.1.-) (N(6)-adenine-specific DNA methyltransferase 2) (Protein-lysine N-methyltransferase N6AMT2)
DDX56	0.916103	Q9NY93	DDX56_HUMAN	DDX56 DDX21 NOH61	Probable ATP-dependent RNA helicase DDX56 (EC 3.6.4.13) (ATP-dependent 61 kDa nucleolar RNA helicase) (DEAD box protein 21) (DEAD box protein 56)
TPMT	0.915888	P51580	TPMT_HUMAN	TPMT	Thiopurine S-methyltransferase (EC 2.1.1.67) (Thiopurine methyltransferase)
DPH5	0.914863	Q9H2P9	DPH5_HUMAN	DPH5 AD-018 CGI-30 HSPC143 NPD015	Diphthine methyl ester synthase (EC 2.1.1.314) (Diphthamide biosynthesis methyltransferase)
SETD1A	0.91486	O15047	SET1A_HUMAN	SETD1A KIAA0339 KMT2F SET1 SET1A	Histone-lysine N-methyltransferase SETD1A (EC 2.1.1.354) (Lysine N-methyltransferase 2F) (SET domain-containing protein 1A) (hSET1A) (Set1/Ash2 histone methyltransferase complex subunit SET1)
UTP3	0.914753	Q9NQZ2	SAS10_HUMAN	UTP3 CRLZ1 SAS10	Something about silencing protein 10 (Charged amino acid-rich leucine zipper 1) (CRL1) (Disrupter of silencing SAS10) (UTP3 homolog)
SUV420H1	0.91406	Q4FZB7	KMT5B_HUMAN	KMT5B SUV420H1 CGI-85	Histone-lysine N-methyltransferase KMT5B (Lysine N-methyltransferase 5B) (Lysine-specific methyltransferase 5B) (Suppressor of variegation 4-20 homolog 1) (Su(var)4-20 homolog 1) (Suv4-20h1) ([histone H4]-N-methyl-L-lysine20 N-methyltransferase KMT5B) (EC 2.1.1.362) ([histone H4]-lysine20 N-methyltransferase KMT5B) (EC 2.1.1.361)
EED	0.912264	O75530	EED_HUMAN	EED	Polycomb protein EED (hEED) (Embryonic ectoderm development protein) (WD protein associating with integrin cytoplasmic tails 1) (WAIT-1)
DKC1	0.911633	O60832	DKC1_HUMAN	DKC1 NOLA4	H/ACA ribonucleoprotein complex subunit DKC1 (EC 5.4.99.-) (CBF5 homolog) (Dyskerin) (Nopp140-associated protein of 57 kDa) (Nucleolar protein NAP57) (Nucleolar protein family A member 4) (snoRNP protein DKC1)
METTL23	0.911479	Q86XA0	MET23_HUMAN	METTL23 C17orf95	Methyltransferase-like protein 23 (EC 2.1.1.-)
HEMK1	0.911126	Q9Y5R4	HEMK1_HUMAN	HEMK1 HEMK	MTRF1L release factor glutamine methyltransferase (EC 2.1.1.297) (HemK methyltransferase family member 1) (M.HsaHemKP)
PRDM10	0.91025	Q9NQV6	PRD10_HUMAN	PRDM10 KIAA1231 PFM7 TRIS	PR domain zinc finger protein 10 (EC 2.1.1.-) (PR domain-containing protein 10) (Tristanin)
POP1	0.909877	Q99575	POP1_HUMAN	POP1 KIAA0061	Ribonucleases P/MRP protein subunit POP1 (hPOP1) (EC 3.1.26.5)
NSD1	0.909809	Q96L73	NSD1_HUMAN	NSD1 ARA267 KMT3B	Histone-lysine N-methyltransferase, H3 lysine-36 specific (EC 2.1.1.357) (Androgen receptor coactivator 267 kDa protein) (Androgen receptor-associated protein of 267 kDa) (H3-K36-HMTase) (Lysine N-methyltransferase 3B) (Nuclear receptor-binding SET domain-containing protein 1) (NR-binding SET domain-containing protein)
KMT2D	0.909659	O14686	KMT2D_HUMAN	KMT2D ALR MLL2 MLL4	Histone-lysine N-methyltransferase 2D (Lysine N-methyltransferase 2D) (EC 2.1.1.354) (ALL1-related protein) (Myeloid/lymphoid or mixed-lineage leukemia protein 2)
SMYD4	0.909481	Q8IYR2	SMYD4_HUMAN	SMYD4 KIAA1936	SET and MYND domain-containing protein 4 (EC 2.1.1.-)
MOCS3	0.909346	O95396	MOCS3_HUMAN	MOCS3 UBA4	Adenylyltransferase and sulfurtransferase MOCS3 (Molybdenum cofactor synthesis protein 3) (Molybdopterin synthase sulfurylase) (MPT synthase sulfurylase) [Includes: Molybdopterin-synthase adenylyltransferase (EC 2.7.7.80) (Adenylyltransferase MOCS3) (Sulfur carrier protein MOCS2A adenylyltransferase); Molybdopterin-synthase sulfurtransferase (EC 2.8.1.11) (Sulfur carrier protein MOCS2A sulfurtran…
MTR	0.906565	Q99707	METH_HUMAN	MTR	Methionine synthase (MS) (EC 2.1.1.13) (5-methyltetrahydrofolate--homocysteine methyltransferase) (Cobalamin-dependent methionine synthase) (Vitamin-B12 dependent methionine synthase)
RPF1	0.906447	Q9H9Y2	RPF1_HUMAN	RPF1 BXDC5	Ribosome production factor 1 (Brix domain-containing protein 5) (Ribosome biogenesis protein RPF1)
PPIG	0.905806	Q13427	PPIG_HUMAN	PPIG	Peptidyl-prolyl cis-trans isomerase G (PPIase G) (Peptidyl-prolyl isomerase G) (EC 5.2.1.8) (CASP10) (Clk-associating RS-cyclophilin) (CARS-Cyp) (CARS-cyclophilin) (SR-cyclophilin) (SR-cyp) (SRcyp) (Cyclophilin G) (Rotamase G)
PUS1	0.904674	Q9Y606	TRUA_HUMAN	PUS1 PP8985	tRNA pseudouridine synthase A (EC 5.4.99.12) (tRNA pseudouridine(38-40) synthase) (tRNA pseudouridylate synthase I) (tRNA-uridine isomerase I)
SETD4	0.903971	Q9NVD3	SETD4_HUMAN	SETD4 C21orf18 C21orf27	SET domain-containing protein 4 (EC 2.1.1.-) (EC 2.1.1.364)
MTO1	0.903642	Q9Y2Z2	MTO1_HUMAN	MTO1 CGI-02	Protein MTO1 homolog, mitochondrial
PRMT3	0.903299	O60678	ANM3_HUMAN	PRMT3 HRMT1L3	Protein arginine N-methyltransferase 3 (EC 2.1.1.-) (Heterogeneous nuclear ribonucleoprotein methyltransferase-like protein 3)
CTU2	0.903213	Q2VPK5	CTU2_HUMAN	CTU2 C16orf84 NCS2	Cytoplasmic tRNA 2-thiolation protein 2 (Cytosolic thiouridylase subunit 2)
EZH2	0.902527	Q15910	EZH2_HUMAN	EZH2 KMT6	Histone-lysine N-methyltransferase EZH2 (EC 2.1.1.356) (ENX-1) (Enhancer of zeste homolog 2) (Lysine N-methyltransferase 6)
WDR3	0.902473	Q9UNX4	WDR3_HUMAN	WDR3	WD repeat-containing protein 3
FAM86C1	0.901945	Q9NVL1	F86C1_HUMAN	FAM86C1P FAM86C FAM86C1	Putative protein FAM86C1P (EC 2.1.1.-) (Protein FAM86C)
PCMTD2	0.901479	Q9NV79	PCMD2_HUMAN	PCMTD2 C20orf36	Protein-L-isoaspartate O-methyltransferase domain-containing protein 2
SSB	0.901227	P05455	LA_HUMAN	SSB	Lupus La protein (La autoantigen) (La ribonucleoprotein) (Sjoegren syndrome type B antigen) (SS-B)
MPHOSPH10	0.900452	O00566	MPP10_HUMAN	MPHOSPH10 MPP10	U3 small nucleolar ribonucleoprotein protein MPP10 (M phase phosphoprotein 10)
HEATR1	0.900049	Q9H583	HEAT1_HUMAN	HEATR1 BAP28 UTP10	HEAT repeat-containing protein 1 (Protein BAP28) (U3 small nucleolar RNA-associated protein 10 homolog) [Cleaved into: HEAT repeat-containing protein 1, N-terminally processed]
ASH2L	0.899806	Q9UBL3	ASH2L_HUMAN	ASH2L ASH2L1	Set1/Ash2 histone methyltransferase complex subunit ASH2 (ASH2-like protein)
METTL20	0.899296	Q8IXQ9	ETKMT_HUMAN	ETFBKMT C12orf72 METTL20	Electron transfer flavoprotein beta subunit lysine methyltransferase (EC 2.1.1.-) (ETFB lysine methyltransferase) (ETFB-KMT) (Protein N-lysine methyltransferase METTL20)
POP4	0.899026	O95707	RPP29_HUMAN	POP4 RPP29	Ribonuclease P protein subunit p29 (hPOP4) (EC 3.1.26.5)
RRP9	0.898872	O43818	U3IP2_HUMAN	RRP9 RNU3IP2 U355K	U3 small nucleolar RNA-interacting protein 2 (RRP9 homolog) (U3 small nucleolar ribonucleoprotein-associated 55 kDa protein) (U3 snoRNP-associated 55 kDa protein) (U3-55K)
PRMT6	0.898854	Q96LA8	ANM6_HUMAN	PRMT6 HRMT1L6	Protein arginine N-methyltransferase 6 (EC 2.1.1.319) (Heterogeneous nuclear ribonucleoprotein methyltransferase-like protein 6) (Histone-arginine N-methyltransferase PRMT6)
UPF2	0.89881	Q9HAU5	RENT2_HUMAN	UPF2 KIAA1408 RENT2	Regulator of nonsense transcripts 2 (Nonsense mRNA reducing factor 2) (Up-frameshift suppressor 2 homolog) (hUpf2)
PRMT7	0.897968	Q9NVM4	ANM7_HUMAN	PRMT7 KIAA1933	Protein arginine N-methyltransferase 7 (EC 2.1.1.321) (Histone-arginine N-methyltransferase PRMT7) ([Myelin basic protein]-arginine N-methyltransferase PRMT7)
TRNT1	0.897895	Q96Q11	TRNT1_HUMAN	TRNT1 CGI-47	CCA tRNA nucleotidyltransferase 1, mitochondrial (EC 2.7.7.72) (Mitochondrial tRNA nucleotidyl transferase, CCA-adding) (mt CCA-adding enzyme) (mt tRNA CCA-diphosphorylase) (mt tRNA CCA-pyrophosphorylase) (mt tRNA adenylyltransferase)
SETD1B	0.897849	Q9UPS6	SET1B_HUMAN	SETD1B KIAA1076 KMT2G SET1B	Histone-lysine N-methyltransferase SETD1B (EC 2.1.1.354) (Lysine N-methyltransferase 2G) (SET domain-containing protein 1B) (hSET1B)
UTP6	0.897762	Q9NYH9	UTP6_HUMAN	UTP6 C17orf40 HCA66 MHAT	U3 small nucleolar RNA-associated protein 6 homolog (Hepatocellular carcinoma-associated antigen 66) (Multiple hat domains protein)
WDR36	0.897532	Q8NI36	WDR36_HUMAN	WDR36	WD repeat-containing protein 36 (T-cell activation WD repeat-containing protein) (TA-WDRP)
NOL9	0.896942	Q5SY16	NOL9_HUMAN	NOL9	Polynucleotide 5'-hydroxyl-kinase NOL9 (EC 2.7.1.-) (Nucleolar protein 9)
FARS2	0.896891	O95363	SYFM_HUMAN	FARS2 FARS1 HSPC320	Phenylalanine--tRNA ligase, mitochondrial (EC 6.1.1.20) (Phenylalanyl-tRNA synthetase) (PheRS)
VCPKMT	0.896296	Q9H867	MT21D_HUMAN	VCPKMT C14orf138 METTL21D	Protein-lysine methyltransferase METTL21D (EC 2.1.1.-) (Methyltransferase-like protein 21D) (VCP lysine methyltransferase) (VCP-KMT) (Valosin-containing protein lysine methyltransferase)
EXOSC8	0.896281	Q96B26	EXOS8_HUMAN	EXOSC8 OIP2 RRP43	Exosome complex component RRP43 (Exosome component 8) (Opa-interacting protein 2) (OIP-2) (Ribosomal RNA-processing protein 43) (p9)
NOP56	0.896034	O00567	NOP56_HUMAN	NOP56 NOL5A	Nucleolar protein 56 (Nucleolar protein 5A)
ASMTL	0.895511	O95671	ASML_HUMAN	ASMTL	Probable bifunctional dTTP/UTP pyrophosphatase/methyltransferase protein [Includes: dTTP/UTP pyrophosphatase (dTTPase/UTPase) (EC 3.6.1.9) (Nucleoside triphosphate pyrophosphatase) (Nucleotide pyrophosphatase) (Nucleotide PPase); N-acetylserotonin O-methyltransferase-like protein (ASMTL) (EC 2.1.1.-)]
SMYD5	0.895098	Q6GMV2	SMYD5_HUMAN	SMYD5 RAI15	SET and MYND domain-containing protein 5 (EC 2.1.1.-) (Protein NN8-4AG) (Retinoic acid-induced protein 15)
DNMT1	0.894802	P26358	DNMT1_HUMAN	DNMT1 AIM CXXC9 DNMT	DNA (cytosine-5)-methyltransferase 1 (Dnmt1) (EC 2.1.1.37) (CXXC-type zinc finger protein 9) (DNA methyltransferase HsaI) (DNA MTase HsaI) (M.HsaI) (MCMT)
PRMT9	0.894787	Q6P2P2	ANM9_HUMAN	PRMT9 PRMT10	Protein arginine N-methyltransferase 9 (Protein arginine N-methyltransferase 10) (EC 2.1.1.320)
PUS3	0.89402	Q9BZE2	PUS3_HUMAN	PUS3 FKSG32	tRNA pseudouridine(38/39) synthase (EC 5.4.99.45) (tRNA pseudouridine synthase 3) (tRNA pseudouridylate synthase 3) (tRNA-uridine isomerase 3)
NDUFAF7	0.893865	Q7L592	NDUF7_HUMAN	NDUFAF7 C2orf56 PRO1853	Protein arginine methyltransferase NDUFAF7, mitochondrial (EC 2.1.1.320) (NADH dehydrogenase [ubiquinone] complex I, assembly factor 7) (Protein midA homolog)
RTCB	0.893699	Q9Y3I0	RTCB_HUMAN	RTCB C22orf28 HSPC117	RNA-splicing ligase RtcB homolog (EC 6.5.1.8) (3'-phosphate/5'-hydroxy nucleic acid ligase)
RRP1B	0.893418	Q14684	RRP1B_HUMAN	RRP1B KIAA0179	Ribosomal RNA processing protein 1 homolog B (RRP1-like protein B)
N6AMT1	0.892954	Q9Y5N5	N6MT1_HUMAN	N6AMT1 C21orf127 HEMK2 KMT9 PRED28	Methyltransferase N6AMT1 (HemK methyltransferase family member 2) (M.HsaHemK2P) (Lysine N-methyltransferase 9) (EC 2.1.1.-) (Methylarsonite methyltransferase N6AMT1) (EC 2.1.1.-) (Protein N(5)-glutamine methyltransferase) (EC 2.1.1.-)
DDX21	0.892763	Q9NR30	DDX21_HUMAN	DDX21	Nucleolar RNA helicase 2 (EC 3.6.4.13) (DEAD box protein 21) (Gu-alpha) (Nucleolar RNA helicase Gu) (Nucleolar RNA helicase II) (RH II/Gu)
POLR2B	0.89234	P30876	RPB2_HUMAN	POLR2B	DNA-directed RNA polymerase II subunit RPB2 (EC 2.7.7.6) (DNA-directed RNA polymerase II 140 kDa polypeptide) (DNA-directed RNA polymerase II subunit B) (RNA polymerase II subunit 2) (RNA polymerase II subunit B2)
DCAF13	0.892006	Q9NV06	DCA13_HUMAN	DCAF13 WDSOF1 HSPC064	DDB1- and CUL4-associated factor 13 (WD repeat and SOF domain-containing protein 1)
NOL11	0.891569	Q9H8H0	NOL11_HUMAN	NOL11 L14	Nucleolar protein 11
DHX15	0.890924	O43143	DHX15_HUMAN	DHX15 DBP1 DDX15	Pre-mRNA-splicing factor ATP-dependent RNA helicase DHX15 (EC 3.6.4.13) (ATP-dependent RNA helicase #46) (DEAH box protein 15)
PRPF4B	0.890335	Q13523	PRP4B_HUMAN	PRPF4B KIAA0536 PRP4 PRP4H PRP4K	Serine/threonine-protein kinase PRP4 homolog (EC 2.7.11.1) (PRP4 kinase) (PRP4 pre-mRNA-processing factor 4 homolog)
UTP18	0.890232	Q9Y5J1	UTP18_HUMAN	UTP18 WDR50 CDABP0061 CGI-48	U3 small nucleolar RNA-associated protein 18 homolog (WD repeat-containing protein 50)
KARS	0.889257	Q15046	SYK_HUMAN	KARS1 KARS KIAA0070	Lysine--tRNA ligase (EC 2.7.7.-) (EC 6.1.1.6) (Lysyl-tRNA synthetase) (LysRS)
METTL21A	0.888729	Q8WXB1	MT21A_HUMAN	METTL21A FAM119A HCA557B	Protein N-lysine methyltransferase METTL21A (EC 2.1.1.-) (HSPA lysine methyltransferase) (HSPA-KMT) (Hepatocellular carcinoma-associated antigen 557b) (Methyltransferase-like protein 21A)
EXOSC5	0.888704	Q9NQT4	EXOS5_HUMAN	EXOSC5 CML28 RRP46	Exosome complex component RRP46 (Chronic myelogenous leukemia tumor antigen 28) (Exosome component 5) (Ribosomal RNA-processing protein 46) (p12B)
NOL8	0.888638	Q76FK4	NOL8_HUMAN	NOL8 C9orf34 NOP132	Nucleolar protein 8 (Nucleolar protein Nop132)
PCMTD1	0.888493	Q96MG8	PCMD1_HUMAN	PCMTD1	Protein-L-isoaspartate O-methyltransferase domain-containing protein 1
KMT2B	0.88841	Q9UMN6	KMT2B_HUMAN	KMT2B HRX2 KIAA0304 MLL2 MLL4 TRX2 WBP7	Histone-lysine N-methyltransferase 2B (Lysine N-methyltransferase 2B) (EC 2.1.1.354) (Myeloid/lymphoid or mixed-lineage leukemia protein 4) (Trithorax homolog 2) (WW domain-binding protein 7) (WBP-7)
UTP20	0.88774	O75691	UTP20_HUMAN	UTP20 DRIM	Small subunit processome component 20 homolog (Down-regulated in metastasis protein) (Novel nucleolar protein 73) (NNP73) (Protein Key-1A6)
CIRH1A	0.887515	Q969X6	UTP4_HUMAN	UTP4 CIRH1A cPERP-E KIAA1988	U3 small nucleolar RNA-associated protein 4 homolog (Cirhin) (UTP4 small subunit processome component)
CARM1	0.887352	Q86X55	CARM1_HUMAN	CARM1 PRMT4	Histone-arginine methyltransferase CARM1 (EC 2.1.1.319) (Coactivator-associated arginine methyltransferase 1) (Protein arginine N-methyltransferase 4)
METTL25	0.887144	Q8N6Q8	MET25_HUMAN	METTL25 C12orf26	Methyltransferase-like protein 25 (EC 2.1.1.-)

## Sheet: S Data 5
Supplementary Data 5. Predicted probability score across all models and Personalised PageRank score of top 100 model predictions based on PPI data (source: STRING).
Gene	GB	RF	SVM	LR	GNB	GB_noGO	RF_noGO	SVM_noGO	LR_noGO	GNB_noGO	PPagerank Score	Rank
METTL13	0.943788	0.856378	0.897219	0.983779	1	0.9515	0.902514	0.90448	0.984828	1	0.000142007	998
PRMT5	0.94293	0.872675	0.912533	0.992963	1	0.926022	0.81411	0.880234	0.980495	1	0.000235434	476
RRP8	0.940103	0.836591	0.871861	0.974416	1	0.850016	0.685504	0.812618	0.94434	0.99654	0.000636879	75
METTL18	0.93334	0.800316	0.958639	0.995467	1	0.924784	0.796656	0.926073	0.995516	1	4.74477e-05	4535
SETD2	0.933144	0.840215	0.900393	0.981196	1	0.886561	0.796312	0.837886	0.932873	1	0.000139031	1022
RBBP5	0.929617	0.841988	0.901702	0.98632	1	0.908607	0.804126	0.897666	0.986282	1	0.000133946	1074
SETDB1	0.929172	0.813159	0.884554	0.978085	1	0.881133	0.741447	0.842589	0.9656	1	9.24281e-05	1841
PRDM15	0.929062	0.825398	0.690005	0.783232	1	0.832978	0.750589	0.697033	0.694805	0.993083	9.86175e-06	13477
SUZ12	0.927826	0.837978	0.765889	0.879829	1	0.899457	0.798218	0.76823	0.802374	1	0.000106572	1502
SUV39H1	0.926963	0.80033	0.669876	0.756729	1	0.753334	0.656971	0.620341	0.622766	1	0.000102579	1577
KRR1	0.926704	0.872506	0.948308	0.993579	1	0.946741	0.905929	0.916497	0.991529	1	0.00056832	92
GART	0.92612	0.869122	0.913039	0.984244	1	0.941215	0.896269	0.908645	0.981307	1	0.000295153	339
SNRPD3	0.926112	0.852648	0.919428	0.988162	1	0.940055	0.87033	0.915647	0.990059	1	0.00031053	316
DIS3	0.922241	0.874622	0.95578	0.994615	1	0.944496	0.889273	0.919912	0.985553	1	0.000245719	447
SUV39H2	0.92212	0.834857	0.762428	0.892331	1	0.875663	0.784542	0.826711	0.928148	1	7.47039e-05	2568
WDR5	0.92187	0.841607	0.769699	0.876368	1	0.91133	0.819743	0.870935	0.973013	1	0.000164848	818
PRDM4	0.919986	0.755517	0.808451	0.910383	1	0.751443	0.655577	0.724228	0.84542	0.996538	9.91736e-06	13449
EXOSC2	0.919613	0.838341	0.957047	0.994567	1	0.94168	0.863168	0.952217	0.995442	1	0.000522361	121
PRMT1	0.918209	0.819902	0.804684	0.903835	1	0.903384	0.838829	0.855421	0.949518	1	0.000300288	333
SKIV2L2	0.917376	0.875001	0.946094	0.993093	1	0.942883	0.891919	0.917167	0.989734	1	0.000840471	15
UTP23	0.917308	0.851149	0.943067	0.992984	1	0.945295	0.884164	0.930485	0.995378	1	0.000499788	136
FAM86A	0.917297	0.750893	0.818457	0.952753	1	0.854884	0.725997	0.758806	0.944518	0.99654	5.80695e-05	3616
RPP30	0.917165	0.829779	0.901238	0.977415	1	0.921527	0.82492	0.884701	0.981497	1	0.000289977	348
EHMT1	0.917157	0.807302	0.83901	0.934247	1	0.922187	0.785781	0.922422	0.986692	1	9.43439e-05	1775
METTL17	0.916852	0.727672	0.880197	0.959778	1	0.888018	0.735523	0.872407	0.98057	1	6.04338e-05	3446
EXOSC9	0.916712	0.86216	0.900836	0.966597	1	0.928021	0.868779	0.849346	0.913123	1	0.000269636	388
N6AMT2	0.916389	0.711374	0.775419	0.917141	1	0.767191	0.656928	0.702272	0.903617	0.989638	6.45843e-05	3179
DDX56	0.916103	0.801499	0.972154	0.99562	1	0.943222	0.810564	0.955366	0.99608	1	0.000709657	47
TPMT	0.915888	0.714123	0.836541	0.96237	0.993116	0.697324	0.520702	0.690763	0.928805	0.601998	1.72762e-05	10001
DPH5	0.914863	0.787145	0.836307	0.940981	1	0.893059	0.824118	0.775264	0.866433	1	0.000137267	1042
SETD1A	0.91486	0.783202	0.768528	0.890004	1	0.767917	0.675737	0.69623	0.768632	0.99654	0.000120441	1263
UTP3	0.914753	0.862232	0.93603	0.991707	1	0.94573	0.893912	0.935772	0.994785	1	0.000598147	88
SUV420H1	0.91406	0.739527	0.88592	0.982119	1	0.840042	0.634538	0.832591	0.982389	0.993062	6.59675e-05	3095
EED	0.912264	0.80963	0.818366	0.92725	1	0.907195	0.774931	0.911339	0.987793	1	0.000101042	1608
DKC1	0.911633	0.880825	0.91462	0.982441	1	0.943672	0.89928	0.91351	0.979058	1	0.000686068	60
METTL23	0.911479	0.668718	0.824292	0.944075	1	0.794947	0.620647	0.777976	0.9332	0.950355	2.43876e-05	8067
HEMK1	0.911126	0.734418	0.765308	0.90927	1	0.606646	0.560973	0.615755	0.676833	0.960359	0.000296337	336
PRDM10	0.91025	0.71024	0.779735	0.879819	1	0.65163	0.575168	0.664298	0.664097	0.955675	3.20471e-05	6570
POP1	0.909877	0.836063	0.943561	0.992974	1	0.931605	0.855329	0.916501	0.991777	1	0.000157541	876
NSD1	0.909809	0.808028	0.768893	0.863317	1	0.807374	0.748072	0.753702	0.866076	0.99654	4.45511e-05	4833
KMT2D	0.909659	0.75173	0.833506	0.928012	1	0.804466	0.665835	0.67694	0.835733	1	0.000121598	1247
SMYD4	0.909481	0.678794	0.711594	0.803581	1	0.825118	0.693588	0.684136	0.75334	0.996536	1.38688e-05	11347
MOCS3	0.909346	0.852077	0.900132	0.985243	1	0.92381	0.826028	0.833612	0.971525	1	0.000167786	799
MTR	0.906565	0.723506	0.813511	0.946107	1	0.781135	0.62887	0.71648	0.90139	0.996525	4.78637e-05	4483
RPF1	0.906447	0.827139	0.865662	0.959411	1	0.922409	0.836263	0.843491	0.949154	0.996767	0.000647092	73
PPIG	0.905806	0.849061	0.955372	0.99364	1	0.939683	0.868093	0.908411	0.988977	1	7.30899e-05	2649
PUS1	0.904674	0.821995	0.899986	0.986779	1	0.940104	0.842022	0.929263	0.993493	1	0.000499633	137
SETD4	0.903971	0.636155	0.764659	0.908696	0.993103	0.800852	0.615688	0.774422	0.961135	0.984735	0.000241718	459
MTO1	0.903642	0.82344	0.926531	0.9926	1	0.933264	0.818525	0.889812	0.988449	0.99654	0.000180316	723
PRMT3	0.903299	0.808342	0.778526	0.897891	1	0.930533	0.863692	0.887344	0.989499	1	0.000234178	480
CTU2	0.903213	0.839464	0.891602	0.974459	1	0.895515	0.79813	0.74877	0.861166	0.99654	0.000149089	941
EZH2	0.902527	0.717627	0.740089	0.856392	1	0.743341	0.562343	0.675086	0.831328	0.996542	0.000213188	553
WDR3	0.902473	0.863653	0.923363	0.987658	1	0.934157	0.901078	0.864977	0.97424	1	0.000891207	6
FAM86C1	0.901945	0.656727	0.796555	0.947964	1	0.808339	0.658961	0.779593	0.978363	0.993079	5.64518e-05	3757
PCMTD2	0.901479	0.645762	0.824445	0.936532	1	0.672551	0.526709	0.661985	0.882997	0.806791	3.27997e-05	6449
SSB	0.901227	0.84361	0.922856	0.985979	1	0.929411	0.853745	0.886207	0.982435	1	0.000197476	616
MPHOSPH10	0.900452	0.848267	0.887912	0.975747	1	0.940176	0.875974	0.915718	0.988429	1	0.000571329	91
HEATR1	0.900049	0.845766	0.851433	0.952675	1	0.938309	0.886368	0.887795	0.978504	1	0.000683822	61
ASH2L	0.899806	0.776701	0.807995	0.929029	1	0.825262	0.682486	0.774737	0.914197	1	0.000104071	1555
METTL20	0.899296	0.673298	0.782569	0.9536	1	0.614771	0.549269	0.5957	0.773603	0.991477	0.000144996	973
POP4	0.899026	0.838801	0.919814	0.988339	1	0.935864	0.840265	0.917674	0.993646	1	0.000165757	812
RRP9	0.898872	0.846852	0.939317	0.991005	1	0.947803	0.874678	0.922056	0.994785	1	0.000790356	23
PRMT6	0.898854	0.807906	0.714773	0.893691	1	0.754177	0.757424	0.69979	0.762421	0.996271	0.000161352	848
UPF2	0.89881	0.815977	0.931137	0.988814	1	0.928497	0.833999	0.893087	0.985375	1	0.000155451	890
PRMT7	0.897968	0.788121	0.769212	0.877208	1	0.721292	0.652589	0.746366	0.871811	0.938078	3.94873e-05	5441
TRNT1	0.897895	0.837499	0.862965	0.952449	1	0.894443	0.815894	0.838113	0.94788	0.99308	0.000212752	555
SETD1B	0.897849	0.722252	0.60323	0.685003	1	0.386732	0.487181	0.453565	0.386493	0.483962	0.000145291	970
UTP6	0.897762	0.846611	0.87316	0.969682	1	0.941625	0.879005	0.916727	0.989172	1	0.000877654	7
WDR36	0.897532	0.864061	0.908775	0.980993	1	0.945084	0.901534	0.916848	0.992673	1	0.000757726	33
NOL9	0.896942	0.745835	0.850712	0.950032	1	0.782249	0.623976	0.688707	0.773771	0.991741	0.000212419	557
FARS2	0.896891	0.780317	0.886356	0.971158	1	0.883323	0.73173	0.800895	0.947433	1	9.5511e-05	1737
VCPKMT	0.896296	0.660727	0.786068	0.919328	0.996552	0.702781	0.57133	0.679244	0.749374	0.812016	7.74189e-05	2434
EXOSC8	0.896281	0.827075	0.910827	0.97888	1	0.930316	0.840508	0.893713	0.980566	1	0.000211397	561
NOP56	0.896034	0.836791	0.912304	0.985228	1	0.941736	0.854448	0.92903	0.98762	1	0.000898372	5
ASMTL	0.895511	0.672234	0.769939	0.928427	1	0.585776	0.584621	0.595322	0.636323	0.808097	0.000144987	974
SMYD5	0.895098	0.666015	0.75381	0.903269	0.996547	0.784544	0.661446	0.721484	0.879849	0.97668	2.09107e-05	8896
DNMT1	0.894802	0.754826	0.731734	0.821698	1	0.75423	0.676034	0.743291	0.770189	1	0.000176678	741
PRMT9	0.894787	0.675373	0.697872	0.826246	1	0.621575	0.58286	0.563152	0.459163	0.966284	1.76548e-05	9876
PUS3	0.89402	0.794814	0.940213	0.993376	1	0.870753	0.731391	0.840223	0.986503	0.99654	0.000563306	94
NDUFAF7	0.893865	0.665936	0.647207	0.765581	1	0.749804	0.630346	0.59758	0.599826	0.993085	0.000199471	607
RTCB	0.893699	0.82938	0.922341	0.984197	1	0.907206	0.826013	0.889794	0.97855	1	3.58534e-05	5960
RRP1B	0.893418	0.837867	0.865321	0.953374	1	0.937794	0.877073	0.905924	0.979995	1	0.000504739	130
N6AMT1	0.892954	0.665986	0.75227	0.888543	1	0.679208	0.528199	0.69636	0.912047	0.953995	0.00038518	222
DDX21	0.892763	0.806673	0.928887	0.988801	1	0.870158	0.800172	0.801033	0.893343	1	0.000372351	242
POLR2B	0.89234	0.818383	0.892765	0.974914	1	0.927201	0.837074	0.916468	0.991092	1	0.00062764	77
DCAF13	0.892006	0.846104	0.903545	0.981578	1	0.934132	0.886722	0.883229	0.976117	1	0.000669069	65
NOL11	0.891569	0.877285	0.861812	0.96618	1	0.955041	0.935616	0.899694	0.989687	1	0.000236171	472
DHX15	0.890924	0.848541	0.956625	0.99726	1	0.941251	0.885909	0.927939	0.992796	1	0.000741134	37
PRPF4B	0.890335	0.803539	0.954682	0.992723	1	0.926432	0.808761	0.92094	0.990554	1	5.17051e-05	4110
UTP18	0.890232	0.794087	0.91084	0.982223	1	0.919827	0.786807	0.881096	0.982592	1	0.000796079	22
KARS	0.889257	0.801666	0.922911	0.985366	1	0.917205	0.816712	0.911759	0.989879	1	0.000266515	396
METTL21A	0.888729	0.66875	0.658043	0.780298	0.982772	0.656798	0.573045	0.637682	0.725899	0.457649	8.26646e-05	2195
EXOSC5	0.888704	0.817185	0.929822	0.99038	1	0.931887	0.828614	0.893879	0.992612	1	0.000308238	320
NOL8	0.888638	0.849583	0.898042	0.978966	1	0.94978	0.895828	0.929962	0.99387	1	4.80446e-05	4463
PCMTD1	0.888493	0.642446	0.625287	0.697409	1	0.467863	0.481582	0.374707	0.233147	0.896008	3.44639e-05	6166
KMT2B	0.88841	0.709985	0.74853	0.843647	1	0.689681	0.586242	0.668616	0.784797	0.934464	7.30295e-05	2651
UTP20	0.88774	0.825331	0.864462	0.959027	1	0.917955	0.852052	0.80778	0.972933	1	0.000359546	255
CIRH1A	0.887515	0.806164	0.805319	0.918108	1	0.906789	0.830578	0.84165	0.98015	1	0.000708118	48
CARM1	0.887352	0.75634	0.649378	0.729195	1	0.701462	0.654384	0.619012	0.617996	1	0.000125398	1199
METTL25	0.887144	0.639411	0.662579	0.77619	0.99315	0.616113	0.55746	0.580446	0.631887	0.858508	8.67302e-06	14177
